# Supplementary material for: The Diagnostic Value of qPCR Quantification of Paenibacillus larvae in Hive Debris and Adult Bees for Predicting the Onset of American Foulbrood
Source: Vet Sci. 2024 Sep 20;11(9):442. doi: 10.3390/vetsci11090442 (PMC11436083; doi:10.3390/vetsci11090442)
Supplement: Supplementary file 1 [file vetsci-11-00442-s001.zip]

Archive with 1 entries (1 files):
- vetsci-3182695-supplementary.xlsx
