# Supplementary material for: The Diagnostic Value of qPCR Quantification of Paenibacillus larvae in Hive Debris and Adult Bees for Predicting the Onset of American Foulbrood
Source: Vet Sci. 2024 Sep 20;11(9):442. doi: 10.3390/vetsci11090442 (PMC11436083; doi:10.3390/vetsci11090442)
Supplement: Supplementary file 1 [file vetsci-11-00442-s001.zip › vetsci-3182695-supplementary.xlsx]

## Sheet: All_samples
Adult bee (n = 106) and hive debris (n = 97) sample data. P. larvae spore counts below LOQ are reported as LOQ/2. For column "Colony AFB status (binary)", all clinically affected colonies are reported as "1". In column "Colony AFB status", disease severity in AFB-affected colonies was ranked from 1 (the mildest symptoms) to 3 (the most severe symptoms).
Sample order no.	Apiary ID	Beekeeper	Sampling date	Sampling description (hive debris)	Sample type	Colony AFB status	Colony AFB status (binary)	Apiary-level AFB status (AFB zone)	P. larvae count qPCR [spores/bee or spores/ml hive debris]	log10 P. larvae count
1	7	5	2021-09-22		Adult bees	3	1	Positive	1.88013e+07	7.27419
2	7	5	2021-09-22		Adult bees	3	1	Positive	2.05894e+07	7.31364
3	32	7	2021-09-22		Adult bees	0	0	Negative	0	0
4	12	22	2021-09-22		Adult bees	1	1	Positive	48861.5	4.68898
5	21	20	2021-09-09		Adult bees	3	1	Positive	37335610	7.57212
6	1	4	2021-09-08		Adult bees	3	1	Positive	2.19354e+07	7.34115
7	1	4	2021-09-08		Adult bees	1	1	Positive	42080.2	4.62409
8	7	5	2021-09-22		Adult bees	3	1	Positive	1.69607e+07	7.22944
9	27	23	2021-09-28		Adult bees	1	1	Positive	875.1	2.94255
10	7	5	2021-09-22		Adult bees	3	1	Positive	1.8871e+07	7.27579
11	4	13	2022-03-16		Adult bees	0	0	Negative	0	0
12	5	13	2022-03-16		Adult bees	0	0	Negative	132	2.12385
13	25	13	2022-03-16		Adult bees	0	0	Negative	0	0
14	20	15	2022-03-25		Adult bees	0	0	Negative	132	2.12385
15	17	9	2022-03-29		Adult bees	0	0	Negative	0	0
16	6	8	2022-03-29		Adult bees	0	0	Negative	0	0
17	3	25	2022-04-12	First clinical examination	Hive debris	3	1	Positive	86793002	7.93848
18	3	25	2022-04-12		Adult bees	3	1	Positive	510455977	8.70796
19	13	15	2022-04-19		Adult bees	0	0	Negative	0	0
20	18	18	2022-04-14		Adult bees	0	0	Negative	0	0
21	23	18	2022-04-14		Adult bees	0	0	Negative	0	0
22	22	18	2022-04-14		Adult bees	0	0	Negative	0	0
23	10	24	2022-05-04	First clinical examination	Hive debris	1	1	Positive	36789581	7.56572
24	10	24	2022-05-04		Adult bees	1	1	Positive	874747	5.94188
25	10	24	2022-05-04	First clinical examination	Hive debris	0	0	Positive	77256	4.88794
26	10	24	2022-05-04		Adult bees	0	0	Positive	277	2.44404
27	10	24	2022-05-04	First clinical examination	Hive debris	0	0	Positive	135287	5.13126
28	10	24	2022-05-04		Adult bees	0	0	Positive	935	2.97128
29	7	5	2022-05-04		Adult bees	2	1	Positive	4190946	6.62231
30	7	5	2022-05-04	Control clinical examination	Hive debris	2	1	Positive	24626	4.39141
31	7	5	2022-05-04		Adult bees	0	0	Positive	3214	3.50718
32	7	5	2022-05-04	Control clinical examination	Hive debris	0	0	Positive	7653	3.88389
33	7	5	2022-05-04		Adult bees	0	0	Positive	0	0
34	7	5	2022-05-04	Control clinical examination	Hive debris	0	0	Positive	7104	3.85156
35	7	5	2022-05-04		Adult bees	1	1	Positive	10567370	7.02397
36	7	5	2022-05-04	Control clinical examination	Hive debris	1	1	Positive	99157916	7.99633
37	30	16	2022-05-04	First clinical examination	Hive debris	0	0	Positive	23378	4.36883
38	30	16	2022-05-04	First clinical examination	Hive debris	0	0	Positive	330762455	8.51952
39	30	16	2022-05-04	First clinical examination	Hive debris	0	0	Positive	1990681	6.299
40	30	16	2022-05-04	First clinical examination	Hive debris	0	0	Positive	10827	4.03455
41	30	16	2022-05-04	First clinical examination	Hive debris	0	0	Positive	6863	3.83658
42	30	16	2022-05-04	First clinical examination	Hive debris	0	0	Positive	8143	3.91084
43	30	16	2022-05-04	First clinical examination	Hive debris	0	0	Positive	6796	3.83232
44	30	16	2022-05-04	First clinical examination	Hive debris	0	0	Positive	9271	3.96717
45	30	16	2022-05-04	First clinical examination	Hive debris	0	0	Positive	15647	4.19446
46	30	16	2022-05-04	First clinical examination	Hive debris	0	0	Positive	347307	5.54071
47	30	16	2022-05-04	First clinical examination	Hive debris	0	0	Positive	2019613	6.30527
48	30	16	2022-05-04	First clinical examination	Hive debris	0	0	Positive	14355	4.15703
49	30	16	2022-05-04	First clinical examination	Hive debris	0	0	Positive	1374531	6.13815
50	30	16	2022-05-04	First clinical examination	Hive debris	0	0	Positive	1241828	6.09406
51	30	16	2022-05-04	First clinical examination	Hive debris	3	1	Positive	2639826414	9.42158
52	30	16	2022-05-04		Adult bees	3	1	Positive	20796304	7.31799
53	29	16	2022-05-04	First clinical examination	Hive debris	0	0	Positive	31394101	7.49685
54	29	16	2022-05-04		Adult bees	0	0	Positive	337983	5.5289
55	29	16	2022-05-04	First clinical examination	Hive debris	0	0	Positive	5023846	6.70104
56	29	16	2022-05-04		Adult bees	0	0	Positive	19109	4.28126
57	29	16	2022-05-04		Adult bees	0	0	Positive	11071	4.04423
58	29	16	2022-05-04	First clinical examination	Hive debris	0	0	Positive	50624389	7.70436
59	29	16	2022-05-04		Adult bees	0	0	Positive	35563	4.55101
60	29	16	2022-05-04		Adult bees	0	0	Positive	132	2.12385
61	29	16	2022-05-04	First clinical examination	Hive debris	2	1	Positive	114397952	8.05842
62	29	16	2022-05-04		Adult bees	2	1	Positive	10610170	7.02572
63	29	16	2022-05-04	First clinical examination	Hive debris	3	1	Positive	630892855	8.79996
64	29	16	2022-05-04		Adult bees	3	1	Positive	18758897	7.27321
65	29	16	2022-05-04	First clinical examination	Hive debris	2	1	Positive	29424418	7.46871
66	29	16	2022-05-04		Adult bees	2	1	Positive	6782552	6.83139
67	29	16	2022-05-04	First clinical examination	Hive debris	2	1	Positive	60765067	7.78365
68	29	16	2022-05-04	First clinical examination	Hive debris	1	1	Positive	27986696	7.44695
69	29	16	2022-05-04		Adult bees	1	1	Positive	2148840	6.3322
70	10	24	2022-05-19	First clinical examination	Hive debris	0	0	Positive	38753070	7.58831
71	3	25	2022-05-12		Adult bees	0	0	Positive	0	0
72	3	25	2022-05-12	First clinical examination	Hive debris	0	0	Positive	1605	3.20575
73	3	25	2022-05-12		Adult bees	0	0	Positive	0	0
74	3	25	2022-05-12	First clinical examination	Hive debris	0	0	Positive	0	0
75	8	21	2022-05-19		Adult bees	1	1	Positive	3108	3.49262
76	8	21	2022-05-19	First clinical examination	Hive debris	1	1	Positive	490448	5.69059
77	8	21	2022-05-19		Adult bees	0	0	Positive	132	2.12385
78	8	21	2022-05-19	First clinical examination	Hive debris	0	0	Positive	817	2.91275
79	8	21	2022-05-19		Adult bees	0	0	Positive	132	2.12385
80	8	21	2022-05-19	First clinical examination	Hive debris	0	0	Positive	354	2.55023
81	9	1	2022-06-07		Adult bees	3	1	Positive	22435667	7.35094
82	9	1	2022-06-07		Adult bees	3	1	Positive	61998846	7.79238
83	9	1	2022-06-07		Adult bees	2	1	Positive	8145952	6.91094
84	9	1	2022-06-07		Adult bees	2	1	Positive	27939910	7.44623
85	9	1	2022-06-07	First clinical examination	Hive debris	2	1	Positive	16034897	7.20507
86	9	1	2022-06-07		Adult bees	1	1	Positive	22791659	7.35778
87	9	1	2022-06-07		Adult bees	0	0	Positive	303	2.48287
88	9	1	2022-06-07		Adult bees	0	0	Positive	2011	3.30363
89	16	11	2022-06-16		Adult bees	1	1	Positive	132	2.12385
90	7	5	2022-06-23	Control clinical examination	Hive debris	0	0	Positive	3121	3.49443
91	7	5	2022-06-23	Control clinical examination	Hive debris	0	0	Positive	724	2.86034
92	7	5	2022-06-23	Control clinical examination	Hive debris	0	0	Positive	37579	4.57496
93	14	6	2022-06-25		Adult bees	2	1	Positive	31474874	7.49796
94	14	6	2022-06-25	Control clinical examination	Hive debris	2	1	Positive	4775111684	9.67898
95	14	6	2022-06-25		Adult bees	2	1	Positive	3034973	6.48215
96	14	6	2022-06-25	Control clinical examination	Hive debris	2	1	Positive	568033115	8.75437
97	14	6	2022-06-25	Control clinical examination	Hive debris	0	0	Positive	4108134	6.61364
98	19	2	2022-06-28		Adult bees	2	1	Positive	10502377	7.02129
99	19	2	2022-06-28	Control clinical examination	Hive debris	2	1	Positive	501414555	8.7002
100	19	2	2022-06-28	Control clinical examination	Hive debris	0	0	Positive	36152	4.55814
101	26	26	2022-06-29		Adult bees	0	0	Positive	132	2.12385
102	26	26	2022-06-29		Adult bees	0	0	Positive	132	2.12385
103	26	26	2022-06-29		Adult bees	1	1	Positive	203475	5.30851
104	26	26	2022-06-29		Adult bees	1	1	Positive	132	2.12385
105	11	14	2022-06-30		Adult bees	2	1	Positive	43361568	7.6371
106	11	14	2022-06-30		Adult bees	3	1	Positive	30919606	7.49023
107	11	14	2022-06-30		Adult bees	3	1	Positive	20840593	7.31891
108	11	14	2022-06-30		Adult bees	0	0	Positive	132	2.12385
109	11	14	2022-06-30		Adult bees	0	0	Positive	12791	4.10694
110	31	12	2022-07-08		Adult bees	0	0	Negative	0	0
111	31	12	2022-07-08	First clinical examination	Hive debris	0	0	Negative	0	0
112	9	1	2022-07-20		Adult bees	0	0	Positive	8021	3.90428
113	9	1	2022-07-20	First clinical examination	Hive debris	0	0	Positive	16251838	7.2109
114	9	1	2022-07-20		Adult bees	0	0	Positive	496	2.69636
115	9	1	2022-07-20	First clinical examination	Hive debris	0	0	Positive	531856	5.72579
116	9	1	2022-07-20		Adult bees	1	1	Positive	18719032	7.27228
117	9	1	2022-07-20	First clinical examination	Hive debris	1	1	Positive	144580713	8.16011
118	9	1	2022-07-20		Adult bees	2	1	Positive	74124422	7.86996
119	9	1	2022-07-20	First clinical examination	Hive debris	2	1	Positive	5396993395	9.73215
120	26	26	2022-06-29		Adult bees	0	0	Positive	132	2.12385
121	26	26	2022-08-19	First clinical examination	Hive debris	0	0	Positive	26960	4.43074
122	26	26	2022-08-19		Adult bees	0	0	Positive	132	2.12385
123	26	26	2022-08-19	First clinical examination	Hive debris	0	0	Positive	4825	3.68359
124	26	26	2022-08-19		Adult bees	1	1	Positive	2223	3.34713
125	26	26	2022-08-19	First clinical examination	Hive debris	1	1	Positive	134114580	8.12748
126	30	16	2022-08-03	First clinical examination	Hive debris	0	0	Positive	546460	5.73756
127	30	16	2022-08-03	First clinical examination	Hive debris	0	0	Positive	58949	4.77048
128	30	16	2022-08-03	First clinical examination	Hive debris	0	0	Positive	8989	3.95376
129	30	16	2022-08-03	First clinical examination	Hive debris	0	0	Positive	258086	5.41177
130	30	16	2022-08-03	First clinical examination	Hive debris	0	0	Positive	380144	5.57995
131	30	16	2022-08-03	First clinical examination	Hive debris	0	0	Positive	23459	4.37033
132	30	16	2022-08-03	First clinical examination	Hive debris	0	0	Positive	830733	5.91946
133	30	16	2022-08-03	First clinical examination	Hive debris	0	0	Positive	340460	5.53207
134	15	10	2022-07-27	First clinical examination	Hive debris	3	1	Positive	18090438816	10.2574
135	15	10	2022-07-27		Adult bees	3	1	Positive	9949230	6.99779
136	15	10	2022-07-27		Adult bees	3	1	Positive	993662	5.99724
137	15	10	2022-09-12		Adult bees	0	0	Positive	132	2.12385
138	15	10	2022-09-12	First clinical examination	Hive debris	0	0	Positive	1183242	6.07307
139	15	10	2022-09-12		Adult bees	0	0	Positive	132	2.12385
140	15	10	2022-09-12	First clinical examination	Hive debris	0	0	Positive	14139	4.15045
141	15	10	2022-09-12		Adult bees	0	0	Positive	132	2.12385
142	15	10	2022-09-12	First clinical examination	Hive debris	0	0	Positive	11154	4.04747
143	15	10	2022-09-12		Adult bees	0	0	Positive	450	2.65418
144	15	10	2022-09-12	First clinical examination	Hive debris	0	0	Positive	283982	5.45329
145	15	10	2022-09-12		Adult bees	0	0	Positive	1615	3.20844
146	15	10	2022-09-12	First clinical examination	Hive debris	0	0	Positive	145670	5.16337
147	15	10	2022-09-12		Adult bees	0	0	Positive	132	2.12385
148	15	10	2022-09-12	First clinical examination	Hive debris	0	0	Positive	3851	3.58569
149	14	6	2022-07-29		Adult bees	0	0	Positive	79600	4.90092
150	14	6	2022-07-29	Control clinical examination	Hive debris	0	0	Positive	2645163	6.42245
151	24	19	2022-06-16		Adult bees	1	1	Positive	358041	5.55393
152	24	19	2022-06-16	First clinical examination	Hive debris	1	1	Positive	326088	5.51334
153	3	25	2023-04-18		Adult bees	0	0	Positive	132	2.12385
154	3	25	2023-04-18	First clinical examination	Hive debris	0	0	Positive	1007	3.00346
155	3	25	2023-04-18		Adult bees	0	0	Positive	132	2.12385
156	3	25	2023-04-18	First clinical examination	Hive debris	0	0	Positive	1161	3.06521
157	2	3	2023-06-21		Adult bees	0	0	Positive	439	2.64345
158	2	3	2023-06-21	Control clinical examination	Hive debris	0	0	Positive	502216	5.70089
159	2	3	2023-06-21		Adult bees	0	0	Positive	739	2.86923
160	2	3	2023-06-21	Control clinical examination	Hive debris	0	0	Positive	1597098	6.20333
161	2	3	2023-06-21		Adult bees	0	0	Positive	17188	4.23525
162	2	3	2023-06-21	Control clinical examination	Hive debris	0	0	Positive	64896	4.81222
163	2	3	2023-06-21		Adult bees	0	0	Positive	132	2.12385
164	2	3	2023-06-21	Control clinical examination	Hive debris	0	0	Positive	66476	4.82267
165	2	3	2023-06-21	Control clinical examination	Hive debris	0	0	Positive	33060	4.51932
166	2	3	2023-06-21		Adult bees	0	0	Positive	132	2.12385
167	2	3	2023-06-21	Control clinical examination	Hive debris	0	0	Positive	957065	5.98094
168	2	3	2023-06-21		Adult bees	2	1	Positive	5001016	6.69906
169	2	3	2023-06-21	Control clinical examination	Hive debris	2	1	Positive	1573485293	9.19686
170	2	3	2023-06-21		Adult bees	0	0	Positive	439	2.64345
171	2	3	2023-06-21	Control clinical examination	Hive debris	0	0	Positive	131625	5.11934
172	2	3	2023-06-21		Adult bees	2	1	Positive	28743775	7.45854
173	2	3	2023-06-21	Control clinical examination	Hive debris	2	1	Positive	1441517154	9.15882
174	2	3	2023-06-21		Adult bees	0	0	Positive	132	2.12385
175	2	3	2023-06-21	Control clinical examination	Hive debris	0	0	Positive	52384	4.71921
176	2	3	2023-06-21		Adult bees	2	1	Positive	5701669	6.756
177	2	3	2023-06-21	Control clinical examination	Hive debris	2	1	Positive	427850431	8.63129
178	2	3	2023-06-21		Adult bees	0	0	Positive	132	2.12385
179	2	3	2023-06-21	Control clinical examination	Hive debris	0	0	Positive	235959	5.37284
180	2	3	2023-06-21		Adult bees	0	0	Positive	132	2.12385
181	2	3	2023-06-21	Control clinical examination	Hive debris	0	0	Positive	2169	3.33646
182	2	3	2023-06-21		Adult bees	0	0	Positive	132	2.12385
183	2	3	2023-06-21	Control clinical examination	Hive debris	0	0	Positive	54490	4.73632
184	2	3	2023-06-21		Adult bees	0	0	Positive	132	2.12385
185	2	3	2023-06-21	Control clinical examination	Hive debris	0	0	Positive	13375	4.12633
186	28	17	2023-07-04		Adult bees	0	0	Positive	1046	3.01995
187	28	17	2023-07-04	Control clinical examination	Hive debris	0	0	Positive	367184	5.56488
188	28	17	2023-07-04		Adult bees	0	0	Positive	132	2.12385
189	28	17	2023-07-04	Control clinical examination	Hive debris	0	0	Positive	16178	4.20895
190	28	17	2023-07-04		Adult bees	1	1	Positive	268299	5.42862
191	28	17	2023-07-04	Control clinical examination	Hive debris	1	1	Positive	607170529	8.78331
192	28	17	2023-07-04		Adult bees	0	0	Positive	268	2.42975
193	28	17	2023-07-04	Control clinical examination	Hive debris	0	0	Positive	2267	3.35564
194	28	17	2023-07-04		Adult bees	0	0	Positive	1506	3.17811
195	28	17	2023-07-04	Control clinical examination	Hive debris	0	0	Positive	64859	4.81198
196	28	17	2023-07-04		Adult bees	0	0	Positive	40284	4.60514
197	28	17	2023-07-04	Control clinical examination	Hive debris	0	0	Positive	29207	4.4655
198	28	17	2023-07-04		Adult bees	0	0	Positive	132	2.12385
199	28	17	2023-07-04	Control clinical examination	Hive debris	0	0	Positive	34350	4.53594
200	28	17	2023-07-04		Adult bees	0	0	Positive	132	2.12385
201	28	17	2023-07-04	Control clinical examination	Hive debris	0	0	Positive	354	2.55023
202	28	17	2023-07-04		Adult bees	0	0	Positive	132	2.12385
203	28	17	2023-07-04	Control clinical examination	Hive debris	0	0	Positive	3139	3.49693

## Sheet: Paired_samples
Paired adult bee and hive debris sample (n = 66) data. P. larvae spore counts below LOQ are reported as LOQ/2. For column "Colony AFB status (binary)", all clinically affected colonies are reported as "1". In column "Colony AFB status", disease severity in AFB-affected colonies was ranked from 1 (the mildest symptoms) to 3 (the most severe symptoms).
Sample count	Apiary ID	Sampling date	AFB clinical symptoms	AFB clinical symptoms (binary)	Spore count per ml hive debris	log10 P. larvae count [spores/ml hive debris]	Sample order no. (adult bees) - Table S1	Spore count per adult bee	log10 P. larvae count [spores/bee]	Sample order no. (hive debris) - Table S1	Apiary-level AFB status
1	10	2022-05-04	1	1	36789581	7.56572	23	874747	5.94188	24	Positive
2	10	2022-05-04	0	0	77256	4.88794	25	277	2.44404	26	Positive
3	10	2022-05-04	0	0	135287	5.13126	27	935	2.97128	28	Positive
4	7	2022-05-04	2	1	24626	4.39141	30	4190946	6.62231	29	Positive
5	7	2022-05-04	0	0	7653	3.88389	32	3214	3.50718	31	Positive
6	7	2022-05-04	0	0	7104	3.85156	34	0	0	33	Positive
7	7	2022-05-04	1	1	99157916	7.99633	36	10567370	7.02397	35	Positive
8	30	2022-05-04	3	1	2639826414	9.42158	51	20796304	7.31799	52	Positive
9	29	2022-05-04	0	0	31394101	7.49685	53	337983	5.5289	54	Positive
10	29	2022-05-04	0	0	5023846	6.70104	55	19109	4.28126	56	Positive
11	29	2022-05-04	0	0	50624389	7.70436	58	35563	4.55101	59	Positive
12	29	2022-05-04	2	1	114397952	8.05842	61	10610170	7.02572	62	Positive
13	29	2022-05-04	3	1	630892855	8.79996	63	18758897	7.27321	64	Positive
14	29	2022-05-04	2	1	29424418	7.46871	65	6782552	6.83139	66	Positive
15	29	2022-05-04	1	1	27986696	7.44695	68	2148840	6.3322	69	Positive
16	3	2022-05-12	0	0	1605	3.20575	72	0	0	71	Positive
17	3	2022-05-12	0	0	0	0	74	0	0	73	Positive
18	8	2022-05-19	1	1	490448	5.69059	76	3108	3.49262	75	Positive
19	8	2022-05-19	0	0	817	2.91275	78	132	2.12385	77	Positive
20	8	2022-05-19	0	0	354	2.55023	80	132	2.12385	79	Positive
21	9	2022-06-07	2	1	16034897	7.20507	85	27939910	7.44623	84	Positive
22	14	2022-06-25	2	1	4775111684	9.67898	94	31474874	7.49796	93	Positive
23	14	2022-06-25	2	1	568033115	8.75437	96	3034973	6.48215	95	Positive
24	19	2022-06-28	2	1	501414555	8.7002	99	10502377	7.02129	98	Positive
25	31	2022-07-08	0	0	0	0	111	0	0	110	Negative
26	9	2022-07-20	0	0	16251838	7.2109	113	8021	3.90428	112	Positive
27	9	2022-07-20	0	0	531856	5.72579	115	496	2.69636	114	Positive
28	9	2022-07-20	1	1	144580713	8.16011	117	18719032	7.27228	116	Positive
29	9	2022-07-20	2	1	5396993395	9.73215	119	74124422	7.86996	118	Positive
30	26	2022-08-19	0	0	26960	4.43074	121	132	2.12385	120	Positive
31	26	2022-08-19	0	0	4825	3.68359	123	132	2.12385	122	Positive
32	26	2022-08-19	1	1	134114580	8.12748	125	2223	3.34713	124	Positive
33	15	2022-07-27	3	1	18090438816	10.2574	135	9949230	6.99779	134	Positive
34	15	2022-09-12	0	0	1183242	6.07307	138	132	2.12385	137	Positive
35	15	2022-09-12	0	0	14139	4.15045	140	132	2.12385	139	Positive
36	15	2022-09-12	0	0	11154	4.04747	142	132	2.12385	141	Positive
37	15	2022-09-12	0	0	283982	5.45329	144	450	2.65418	143	Positive
38	15	2022-09-12	0	0	145670	5.16337	146	1615	3.20844	145	Positive
39	15	2022-09-12	0	0	3851	3.58569	148	132	2.12385	147	Positive
40	14	2022-07-29	0	0	2645163	6.42245	150	79600	4.90092	149	Positive
41	24	2022-06-16	1	1	326088	5.51334	152	358041	5.55393	151	Positive
42	3	2023-04-18	0	0	1007	3.00346	154	132	2.12385	153	Positive
43	3	2023-04-18	0	0	1161	3.06521	156	132	2.12385	155	Positive
44	2	2023-06-21	0	0	502216	5.70089	158	439	2.64345	157	Positive
45	2	2023-06-21	0	0	1597098	6.20333	160	739	2.86923	159	Positive
46	2	2023-06-21	0	0	64896	4.81222	162	17188	4.23525	161	Positive
47	2	2023-06-21	0	0	66476	4.82267	164	132	2.12385	163	Positive
48	2	2023-06-21	0	0	957065	5.98094	167	132	2.12385	166	Positive
49	2	2023-06-21	2	1	1573485293	9.19686	169	5001016	6.69906	168	Positive
50	2	2023-06-21	0	0	131625	5.11934	171	439	2.64345	170	Positive
51	2	2023-06-21	2	1	1441517154	9.15882	173	28743775	7.45854	172	Positive
52	2	2023-06-21	0	0	52384	4.71921	175	132	2.12385	174	Positive
53	2	2023-06-21	2	1	427850431	8.63129	177	5701669	6.756	176	Positive
54	2	2023-06-21	0	0	235959	5.37284	179	132	2.12385	178	Positive
55	2	2023-06-21	0	0	2169	3.33646	181	132	2.12385	180	Positive
56	2	2023-06-21	0	0	54490	4.73632	183	132	2.12385	182	Positive
57	2	2023-06-21	0	0	13375	4.12633	185	132	2.12385	184	Positive
58	28	2023-07-04	0	0	367184	5.56488	187	1046	3.01995	186	Positive
59	28	2023-07-04	0	0	16178	4.20895	189	132	2.12385	188	Positive
60	28	2023-07-04	1	1	607170529	8.78331	191	268299	5.42862	190	Positive
61	28	2023-07-04	0	0	2267	3.35564	193	268	2.42975	192	Positive
62	28	2023-07-04	0	0	64859	4.81198	195	1506	3.17811	194	Positive
63	28	2023-07-04	0	0	29207	4.4655	197	40284	4.60514	196	Positive
64	28	2023-07-04	0	0	34350	4.53594	199	132	2.12385	198	Positive
65	28	2023-07-04	0	0	354	2.55023	201	132	2.12385	200	Positive
66	28	2023-07-04	0	0	3139	3.49693	203	132	2.12385	202	Positive
